# Supplementary material for: The effect of different milk pretreatment methods on microbiome community development during Herrgårds cheese production and ripening
Source: PLoS One. 2026 Jul 14;21(7):e0350187. doi: 10.1371/journal.pone.0350187 (PMC13367665; doi:10.1371/journal.pone.0350187)
Supplement: S2 Table — BLAST results for Ceduovirus_2 MAG. (XLSX) [file pone.0350187.s004.xlsx]

## Sheet: Ceduovirus_2.BLAST_results
MAG	name	subject id	bit score	% identity	% query coverage per subject	query length	subject length	evalue	q. start	q. end	s. start	s. end	diff
Ceduovirus_2	Lactococcus phage bIL67, complete genome	gi|522252|gb|L33769.1|L67CG	8853	92212	100	6255	22195	0	1	6255	11446	5186	-6260
Ceduovirus_2	Lactococcus phage bIL67, complete genome	gi|522252|gb|L33769.1|L67CG	8853	92212	100	6255	22195	0	1	6255	11446	5186	-6260
Ceduovirus_2	MAG TPA_asm: Siphoviridae sp. isolate ctSAE9, partial genome	gi|2057786532|tpg|BK054800.1|	8532	91290	100	6255	21571	0	1	6255	10909	4643	-6266
Ceduovirus_2	MAG TPA_asm: Siphoviridae sp. isolate ctSAE9, partial genome	gi|2057786532|tpg|BK054800.1|	8532	91290	100	6255	21571	0	1	6255	10909	4643	-6266
Ceduovirus_2	Lactococcus phage vB_Llc_bIBBAm4, complete genome	gi|2046358284|ref|NC_055001.1|	8523	91298	100	6255	22703	0	1	6255	10666	16910	6244
Ceduovirus_2	Lactococcus phage vB_Llc_bIBBAm4, complete genome	gi|2046358284|ref|NC_055001.1|	8523	91298	100	6255	22703	0	1	6255	10666	16910	6244
Ceduovirus_2	Lactococcus phage CHPC972, complete genome	gi|2046358637|ref|NC_055010.1|	8519	91263	99	6255	23281	0	1	6252	11101	17357	6256
Ceduovirus_2	Lactococcus phage CHPC972, complete genome	gi|2046358637|ref|NC_055010.1|	8519	91263	99	6255	23281	0	1	6252	11101	17357	6256
Ceduovirus_2	Lactococcus phage 50504, complete genome	gi|2046358016|ref|NC_054994.1|	8449	91088	99	6255	21562	0	1	6243	10520	16773	6253
Ceduovirus_2	Lactococcus phage 50504, complete genome	gi|2046358016|ref|NC_054994.1|	8449	91088	99	6255	21562	0	1	6243	10520	16773	6253
Ceduovirus_2	Lactococcus phage M6653, complete genome	gi|1038278949|gb|KX373691.1|	8388	90921	100	6255	22157	0	1	6255	10728	16971	6243
Ceduovirus_2	Lactococcus phage M6653, complete genome	gi|1038278949|gb|KX373691.1|	8388	90921	100	6255	22157	0	1	6255	10728	16971	6243
Ceduovirus_2	MAG TPA_asm: Siphoviridae sp. isolate ct70r2, partial genome	gi|2059812003|tpg|BK039867.1|	8349	90796	100	6255	21724	0	1	6255	11419	5171	-6248
Ceduovirus_2	MAG TPA_asm: Siphoviridae sp. isolate ct70r2, partial genome	gi|2059812003|tpg|BK039867.1|	8349	90796	100	6255	21724	0	1	6255	11419	5171	-6248
Ceduovirus_2	Lactococcus phage M6202, complete genome	gi|1038278831|gb|KX373690.1|	8301	90664	100	6255	22251	0	1	6255	10729	16973	6244
Ceduovirus_2	Lactococcus phage M6202, complete genome	gi|1038278831|gb|KX373690.1|	8301	90664	100	6255	22251	0	1	6255	10729	16973	6244
Ceduovirus_2	Lactococcus phage BIM BV-114, complete genome	gi|2095861353|gb|MZ955869.1|	8277	90624	99	6255	21499	0	1	6252	10473	16712	6239
Ceduovirus_2	Lactococcus phage BIM BV-114, complete genome	gi|2095861353|gb|MZ955869.1|	8277	90624	99	6255	21499	0	1	6252	10473	16712	6239
Ceduovirus_2	Lactococcus phage CHPC122, complete genome	gi|2046358515|ref|NC_055007.1|	8261	90549	100	6255	22109	0	1	6255	11086	17328	6242
Ceduovirus_2	Lactococcus phage CHPC122, complete genome	gi|2046358515|ref|NC_055007.1|	8261	90549	100	6255	22109	0	1	6255	11086	17328	6242
Ceduovirus_2	Lactococcus phage vB_Llc_bIBBE1, complete genome	gi|2046358323|ref|NC_055002.1|	8161	90257	100	6255	21749	0	1	6255	10259	16508	6249
Ceduovirus_2	Lactococcus phage vB_Llc_bIBBE1, complete genome	gi|2046358323|ref|NC_055002.1|	8161	90257	100	6255	21749	0	1	6255	10259	16508	6249
Ceduovirus_2	Lactococcus phage CW09, complete genome	gi|1603730883|gb|MK301443.1|	7982	89712	100	6255	21677	0	1	6255	10521	16786	6265
Ceduovirus_2	Lactococcus phage 20R03M, complete genome	gi|2046357904|ref|NC_054991.1|	7982	89712	100	6255	21750	0	1	6255	10521	16786	6265
Ceduovirus_2	Lactococcus phage CW09, complete genome	gi|1603730883|gb|MK301443.1|	7982	89712	100	6255	21677	0	1	6255	10521	16786	6265
Ceduovirus_2	Lactococcus phage 20R03M, complete genome	gi|2046357904|ref|NC_054991.1|	7982	89712	100	6255	21750	0	1	6255	10521	16786	6265
Ceduovirus_2	Lactococcus phage 62403, complete genome	gi|2046358130|ref|NC_054997.1|	7980	89753	100	6255	21704	0	1	6255	10191	16436	6245
Ceduovirus_2	Lactococcus phage 62403, complete genome	gi|2046358130|ref|NC_054997.1|	7980	89753	100	6255	21704	0	1	6255	10191	16436	6245
Ceduovirus_2	Lactococcus phage vB_Llc_bIBBA3, complete genome	gi|2046358244|ref|NC_055000.1|	6102	96246	93	4534	21906	0	810	4534	7019	10741	3722
Ceduovirus_2	Lactococcus phage vB_Llc_bIBBA3, complete genome	gi|2046358244|ref|NC_055000.1|	6102	96246	93	4534	21906	0	810	4534	7019	10741	3722
Ceduovirus_2	Lactococcus phage 62606, complete genome	gi|2046358168|ref|NC_054998.1|	5989	95707	93	4534	22185	0	810	4534	6846	10567	3721
Ceduovirus_2	Lactococcus phage 62606, complete genome	gi|2046358168|ref|NC_054998.1|	5989	95707	93	4534	22185	0	810	4534	6846	10567	3721
Ceduovirus_2	Lactococcus phage vB_Llc_bIBBD4, complete genome	gi|1674915273|gb|MH779524.1|	5814	94848	93	4534	21907	0	810	4534	7023	10745	3722
Ceduovirus_2	Lactococcus phage vB_Llc_bIBBD4, complete genome	gi|1674915273|gb|MH779524.1|	5814	94848	93	4534	21907	0	810	4534	7023	10745	3722
Ceduovirus_2	Lactococcus phage PC_B1, complete genome	gi|2046358903|ref|NC_055017.1|	5727	94425	93	4534	22099	0	810	4534	7179	10903	3724
Ceduovirus_2	Lactococcus phage PC_B1, complete genome	gi|2046358903|ref|NC_055017.1|	5727	94425	93	4534	22099	0	810	4534	7179	10903	3724
Ceduovirus_2	Lactococcus phage vB_LacS_15, complete genome	gi|2046358868|ref|NC_055016.1|	5618	93825	94	4534	21006	0	802	4534	6132	9868	3736
Ceduovirus_2	Lactococcus phage vB_LacS_15, complete genome	gi|2046358868|ref|NC_055016.1|	5618	93825	94	4534	21006	0	802	4534	6132	9868	3736
Ceduovirus_2	Lactococcus phage CHPC966, partial genome	gi|2046358557|ref|NC_055008.1|	5415	92920	96	4534	21749	0	811	4534	6451	10174	3723
Ceduovirus_2	Lactococcus phage CHPC966, partial genome	gi|2046358557|ref|NC_055008.1|	5415	92920	96	4534	21749	0	811	4534	6451	10174	3723
Ceduovirus_2	MAG TPA_asm: Siphoviridae sp. isolate ct70r2, partial genome	gi|2059812003|tpg|BK039867.1|	5308	92415	94	4534	21724	0	810	4534	15022	11301	-3721
Ceduovirus_2	MAG TPA_asm: Siphoviridae sp. isolate ct70r2, partial genome	gi|2059812003|tpg|BK039867.1|	5308	92415	94	4534	21724	0	810	4534	15022	11301	-3721
Ceduovirus_2	Lactococcus phage 62403, complete genome	gi|2046358130|ref|NC_054997.1|	5236	92035	88	4534	21704	0	810	4534	6583	10309	3726
Ceduovirus_2	Lactococcus phage 62403, complete genome	gi|2046358130|ref|NC_054997.1|	5236	92035	88	4534	21704	0	810	4534	6583	10309	3726
Ceduovirus_2	MAG TPA_asm: Siphoviridae sp. isolate ctMpN1, partial genome	gi|2054583088|tpg|BK021366.1|	5158	91693	94	4534	21641	0	810	4534	7074	10795	3721
Ceduovirus_2	MAG TPA_asm: Siphoviridae sp. isolate ctMpN1, partial genome	gi|2054583088|tpg|BK021366.1|	5158	91693	94	4534	21641	0	810	4534	7074	10795	3721
Ceduovirus_2	Lactobacillus phage c2, complete genome	gi|1146276|gb|L48605.1|C2PVCG	5094	91379	93	4534	22172	0	810	4534	6644	10367	3723
Ceduovirus_2	Lactobacillus phage c2, complete genome	gi|1146276|gb|L48605.1|C2PVCG	5094	91379	93	4534	22172	0	810	4534	6644	10367	3723
Ceduovirus_2	Lactococcus phage 923 pL7 (L7), pL8 (L8), pL9 (L9), pL10 (L10), and pL11 (L11) genes, complete cds	gi|50404015|gb|AY570983.1|	4985	89311	64	6255	3989	0	1213	5190	1	3988	3987
Ceduovirus_2	Lactococcus phage 923 pL7 (L7), pL8 (L8), pL9 (L9), pL10 (L10), and pL11 (L11) genes, complete cds	gi|50404015|gb|AY570983.1|	4985	89311	64	6255	3989	0	1213	5190	1	3988	3987
Ceduovirus_2	Lactococcus phage BIM BV-114, complete genome	gi|2095861353|gb|MZ955869.1|	4970	90777	94	4534	21499	0	810	4534	6870	10591	3721
Ceduovirus_2	Lactococcus phage BIM BV-114, complete genome	gi|2095861353|gb|MZ955869.1|	4970	90777	94	4534	21499	0	810	4534	6870	10591	3721
Ceduovirus_2	Lactococcus phage vB_LacS_15, complete genome	gi|2046358868|ref|NC_055016.1|	4927	90123	99	6255	21006	0	1	3798	9750	13544	3794
Ceduovirus_2	Lactococcus phage vB_LacS_15, complete genome	gi|2046358868|ref|NC_055016.1|	4927	90123	99	6255	21006	0	1	3798	9750	13544	3794
Ceduovirus_2	Lactococcus phage D4410, complete genome	gi|1038278284|gb|KX373685.1|	4667	91763	88	4534	22825	0	1178	4534	8141	11499	3358
Ceduovirus_2	Lactococcus phage D4410, complete genome	gi|1038278284|gb|KX373685.1|	4667	91763	88	4534	22825	0	1178	4534	8141	11499	3358
Ceduovirus_2	Lactococcus phage D4412, complete genome	gi|1038278414|gb|KX373686.1|	4656	91704	88	4534	22884	0	1178	4534	8142	11500	3358
Ceduovirus_2	Lactococcus phage D4412, complete genome	gi|1038278414|gb|KX373686.1|	4656	91704	88	4534	22884	0	1178	4534	8142	11500	3358
Ceduovirus_2	Lactococcus phage bIL67, complete genome	gi|522252|gb|L33769.1|L67CG	4388	90303	88	4534	22195	0	1181	4534	14681	11328	-3353
Ceduovirus_2	Lactococcus phage bIL67, complete genome	gi|522252|gb|L33769.1|L67CG	4388	90303	88	4534	22195	0	1181	4534	14681	11328	-3353
Ceduovirus_2	Lactococcus phage vB_Llc_bIBBp6/4, complete genome	gi|2046358398|ref|NC_055004.1|	4322	89286	90	4768	22220	0	1151	4610	3453	1	-3452
Ceduovirus_2	Lactococcus phage vB_Llc_bIBBp6/4, complete genome	gi|2046358398|ref|NC_055004.1|	4322	89286	90	4768	22220	0	1151	4610	3453	1	-3452
Ceduovirus_2	MAG TPA_asm: Siphoviridae sp. isolate ctRYA6, partial genome	gi|2054623382|tpg|BK022163.1|	4191	88763	88	4768	21971	0	1331	4767	3719	290	-3429
Ceduovirus_2	MAG TPA_asm: Siphoviridae sp. isolate ctRYA6, partial genome	gi|2054623382|tpg|BK022163.1|	4191	88763	88	4768	21971	0	1331	4767	3719	290	-3429
Ceduovirus_2	Lactococcus phage BIM BV-114, complete genome	gi|2095861353|gb|MZ955869.1|	4185	89772	94	4768	21499	0	1331	4610	3274	1	-3273
Ceduovirus_2	Lactococcus phage BIM BV-114, complete genome	gi|2095861353|gb|MZ955869.1|	4185	89772	94	4768	21499	0	1331	4610	3274	1	-3273
Ceduovirus_2	Lactococcus phage CW09, complete genome	gi|1603730883|gb|MK301443.1|	4137	88988	76	4534	21677	0	1183	4534	7291	10639	3348
Ceduovirus_2	Lactococcus phage 20R03M, complete genome	gi|2046357904|ref|NC_054991.1|	4137	88988	76	4534	21750	0	1183	4534	7291	10639	3348
Ceduovirus_2	Lactococcus phage CW09, complete genome	gi|1603730883|gb|MK301443.1|	4137	88988	76	4534	21677	0	1183	4534	7291	10639	3348
Ceduovirus_2	Lactococcus phage 20R03M, complete genome	gi|2046357904|ref|NC_054991.1|	4137	88988	76	4534	21750	0	1183	4534	7291	10639	3348
Ceduovirus_2	Lactococcus phage CHPC1170, complete genome	gi|2046358715|ref|NC_055012.1|	3921	88356	94	4768	21746	0	1331	4602	3290	1	-3289
Ceduovirus_2	Lactococcus phage CHPC1170, complete genome	gi|2046358715|ref|NC_055012.1|	3921	88356	94	4768	21746	0	1331	4602	3290	1	-3289
Ceduovirus_2	Lactococcus phage bIL67, complete genome	gi|522252|gb|L33769.1|L67CG	3916	88326	90	4768	22195	0	1331	4599	18903	22195	3292
Ceduovirus_2	Lactococcus phage bIL67, complete genome	gi|522252|gb|L33769.1|L67CG	3916	88326	90	4768	22195	0	1331	4599	18903	22195	3292
Ceduovirus_2	Lactococcus phage CHPC1020, complete genome	gi|2046358678|ref|NC_055011.1|	3914	86974	94	4768	22410	0	1	3480	4549	1044	-3505
Ceduovirus_2	Lactococcus phage CHPC1020, complete genome	gi|2046358678|ref|NC_055011.1|	3914	86974	94	4768	22410	0	1	3480	4549	1044	-3505
Ceduovirus_2	Lactococcus phage vB_Llc_bIBBAm4, complete genome	gi|2046358284|ref|NC_055001.1|	3884	93185	89	4768	22703	0	1331	3971	3074	423	-2651
Ceduovirus_2	Lactococcus phage vB_Llc_bIBBAm4, complete genome	gi|2046358284|ref|NC_055001.1|	3884	93185	89	4768	22703	0	1331	3971	3074	423	-2651
Ceduovirus_2	Lactococcus phage M6654, complete genome	gi|1038279076|gb|KX373692.1|	3827	87817	90	4768	22350	0	1331	4599	3294	1	-3293
Ceduovirus_2	Lactococcus phage M6654, complete genome	gi|1038279076|gb|KX373692.1|	3827	87817	90	4768	22350	0	1331	4599	3294	1	-3293
Ceduovirus_2	MAG TPA_asm: Siphoviridae sp. isolate ctMpN1, partial genome	gi|2054583088|tpg|BK021366.1|	3731	87359	90	4768	21641	0	1331	4598	3284	23	-3261
Ceduovirus_2	MAG TPA_asm: Siphoviridae sp. isolate ctMpN1, partial genome	gi|2054583088|tpg|BK021366.1|	3731	87359	90	4768	21641	0	1331	4598	3284	23	-3261
Ceduovirus_2	Lactococcus phage M6653, complete genome	gi|1038278949|gb|KX373691.1|	3273	88997	85	4768	22157	0	1331	3971	3102	435	-2667
Ceduovirus_2	Lactococcus phage M6653, complete genome	gi|1038278949|gb|KX373691.1|	3273	88997	85	4768	22157	0	1331	3971	3102	435	-2667
Ceduovirus_2	Lactococcus phage 62403, complete genome	gi|2046358130|ref|NC_054997.1|	3240	88798	89	4768	21704	0	1331	3971	3089	423	-2666
Ceduovirus_2	Lactococcus phage 62403, complete genome	gi|2046358130|ref|NC_054997.1|	3240	88798	89	4768	21704	0	1331	3971	3089	423	-2666
Ceduovirus_2	Lactococcus phage 05802, complete genome	gi|2046357865|ref|NC_054990.1|	3197	88557	80	4768	22434	0	1331	3971	3062	423	-2639
Ceduovirus_2	Lactococcus phage 05802, complete genome	gi|2046357865|ref|NC_054990.1|	3197	88557	80	4768	22434	0	1331	3971	3062	423	-2639
Ceduovirus_2	Lactococcus phage vB_LacS_15, complete genome	gi|2046358868|ref|NC_055016.1|	3171	90579	99	6255	21006	0	3860	6255	13864	16258	2394
Ceduovirus_2	Lactococcus phage vB_LacS_15, complete genome	gi|2046358868|ref|NC_055016.1|	3171	90579	99	6255	21006	0	3860	6255	13864	16258	2394
Ceduovirus_2	Lactococcus phage vB_LacS_15, complete genome	gi|2046358868|ref|NC_055016.1|	2854	86184	79	4768	21006	0	1331	3972	2919	251	-2668
Ceduovirus_2	Lactococcus phage vB_LacS_15, complete genome	gi|2046358868|ref|NC_055016.1|	2854	86184	79	4768	21006	0	1331	3972	2919	251	-2668
Ceduovirus_2	Lactococcus phage vB_LLc_bIBB14, complete genome	gi|2046358206|ref|NC_054999.1|	2761	88689	100	2380	21710	0	105	2380	1	2263	2262
Ceduovirus_2	Lactococcus phage vB_LLc_bIBB14, complete genome	gi|2046358206|ref|NC_054999.1|	2761	88689	100	2380	21710	0	105	2380	1	2263	2262
Ceduovirus_2	Lactococcus phage vB_Llc_bIBB27, complete genome	gi|1663239441|gb|MH779520.1|	2752	88611	97	2380	21713	0	105	2380	1	2264	2263
Ceduovirus_2	Lactococcus phage vB_Llc_bIBB27, complete genome	gi|1663239441|gb|MH779520.1|	2752	88611	97	2380	21713	0	105	2380	1	2264	2263
Ceduovirus_2	Lactobacillus phage c2, complete genome	gi|1146276|gb|L48605.1|C2PVCG	2745	85467	80	4768	22172	0	1331	3974	3065	422	-2643
Ceduovirus_2	Lactobacillus phage c2, complete genome	gi|1146276|gb|L48605.1|C2PVCG	2745	85467	80	4768	22172	0	1331	3974	3065	422	-2643
Ceduovirus_2	Lactococcus phage 05802, complete genome	gi|2046357865|ref|NC_054990.1|	2660	87877	96	2380	22434	0	105	2380	1	2267	2266
Ceduovirus_2	Lactococcus phage 05802, complete genome	gi|2046357865|ref|NC_054990.1|	2660	87877	96	2380	22434	0	105	2380	1	2267	2266
Ceduovirus_2	Lactococcus phage 62403, complete genome	gi|2046358130|ref|NC_054997.1|	2597	87316	100	2380	21704	0	105	2380	1	2294	2293
Ceduovirus_2	Lactococcus phage 62403, complete genome	gi|2046358130|ref|NC_054997.1|	2597	87316	100	2380	21704	0	105	2380	1	2294	2293
Ceduovirus_2	MAG TPA_asm: Siphoviridae sp. isolate ctLyn1, partial genome	gi|2056999369|tpg|BK048464.1|	2514	95767	100	1559	22367	0	1	1559	17688	16130	-1558
Ceduovirus_2	MAG TPA_asm: Siphoviridae sp. isolate ctLyn1, partial genome	gi|2056999369|tpg|BK048464.1|	2514	95767	100	1559	22367	0	1	1559	17688	16130	-1558
Ceduovirus_2	MAG TPA_asm: Siphoviridae sp. isolate ctVBb1, partial genome	gi|2059599482|tpg|BK037047.1|	2466	88462	86	2380	20386	0	332	2380	20361	18319	-2042
Ceduovirus_2	MAG TPA_asm: Siphoviridae sp. isolate ctVBb1, partial genome	gi|2059599482|tpg|BK037047.1|	2466	88462	86	2380	20386	0	332	2380	20361	18319	-2042
Ceduovirus_2	Lactococcus phage 5171F, complete genome	gi|2046358054|ref|NC_054995.1|	2464	86368	97	2380	21078	0	116	2380	1	2264	2263
Ceduovirus_2	Lactococcus phage 5171F, complete genome	gi|2046358054|ref|NC_054995.1|	2464	86368	97	2380	21078	0	116	2380	1	2264	2263
Ceduovirus_2	Lactococcus phage bIL67, complete genome	gi|522252|gb|L33769.1|L67CG	2464	95189	100	1559	22195	0	1	1559	4669	6227	1558
Ceduovirus_2	Lactococcus phage bIL67, complete genome	gi|522252|gb|L33769.1|L67CG	2464	95189	100	1559	22195	0	1	1559	4669	6227	1558
Ceduovirus_2	Lactococcus phage BIM BV-114, complete genome	gi|2095861353|gb|MZ955869.1|	2464	95189	100	1559	21499	0	1	1559	17232	15674	-1558
Ceduovirus_2	Lactococcus phage BIM BV-114, complete genome	gi|2095861353|gb|MZ955869.1|	2464	95189	100	1559	21499	0	1	1559	17232	15674	-1558
Ceduovirus_2	Lactococcus phage vB_Llc_bIBBAm4, complete genome	gi|2046358284|ref|NC_055001.1|	2460	95183	99	1559	22703	0	1	1557	17427	15871	-1556
Ceduovirus_2	Lactococcus phage vB_Llc_bIBBAm4, complete genome	gi|2046358284|ref|NC_055001.1|	2460	95183	99	1559	22703	0	1	1557	17427	15871	-1556
Ceduovirus_2	MAG TPA_asm: Siphoviridae sp. isolate ctSAE9, partial genome	gi|2057786532|tpg|BK054800.1|	2459	95125	100	1559	21571	0	1	1559	4126	5684	1558
Ceduovirus_2	MAG TPA_asm: Siphoviridae sp. isolate ctSAE9, partial genome	gi|2057786532|tpg|BK054800.1|	2459	95125	100	1559	21571	0	1	1559	4126	5684	1558
Ceduovirus_2	Lactococcus phage M6653, complete genome	gi|1038278949|gb|KX373691.1|	2438	94926	99	1559	22157	0	1	1557	17488	15932	-1556
Ceduovirus_2	Lactococcus phage M6653, complete genome	gi|1038278949|gb|KX373691.1|	2438	94926	99	1559	22157	0	1	1557	17488	15932	-1556
Ceduovirus_2	Lactococcus phage CHPC1182, complete genome	gi|2046358756|ref|NC_055013.1|	2436	86482	99	2380	20751	0	148	2378	3	2251	2248
Ceduovirus_2	Lactococcus phage CHPC1182, complete genome	gi|2046358756|ref|NC_055013.1|	2436	86482	99	2380	20751	0	148	2378	3	2251	2248
Ceduovirus_2	Lactococcus phage vB_LLc_bIBB14, complete genome	gi|2046358206|ref|NC_054999.1|	2410	94605	99	1559	21710	0	1	1557	17036	15480	-1556
Ceduovirus_2	Lactococcus phage vB_LLc_bIBB14, complete genome	gi|2046358206|ref|NC_054999.1|	2410	94605	99	1559	21710	0	1	1557	17036	15480	-1556
Ceduovirus_2	Lactococcus phage CHPC972, complete genome	gi|2046358637|ref|NC_055010.1|	2386	94291	100	1559	23281	0	1	1559	17877	16319	-1558
Ceduovirus_2	Lactococcus phage CHPC972, complete genome	gi|2046358637|ref|NC_055010.1|	2386	94291	100	1559	23281	0	1	1559	17877	16319	-1558
Ceduovirus_2	Lactococcus phage 20R03M, complete genome	gi|2046357904|ref|NC_054991.1|	2383	87262	65	4768	21750	0	1331	3425	3598	1506	-2092
Ceduovirus_2	Lactococcus phage 20R03M, complete genome	gi|2046357904|ref|NC_054991.1|	2383	87262	65	4768	21750	0	1331	3425	3598	1506	-2092
Ceduovirus_2	Lactococcus phage CW09, complete genome	gi|1603730883|gb|MK301443.1|	2377	87215	65	4768	21677	0	1331	3425	3598	1506	-2092
Ceduovirus_2	Lactococcus phage CW09, complete genome	gi|1603730883|gb|MK301443.1|	2377	87215	65	4768	21677	0	1331	3425	3598	1506	-2092
Ceduovirus_2	Lactococcus phage CHPC116, complete genome	gi|2046358477|ref|NC_055006.1|	2366	94091	99	1559	21869	0	1	1557	16999	15443	-1556
Ceduovirus_2	Lactococcus phage CHPC116, complete genome	gi|2046358477|ref|NC_055006.1|	2366	94091	99	1559	21869	0	1	1557	16999	15443	-1556
Ceduovirus_2	MAG TPA_asm: Siphoviridae sp. isolate ctSAE9, partial genome	gi|2057786532|tpg|BK054800.1|	2355	86568	90	2380	21571	0	115	2263	21571	19431	-2140
Ceduovirus_2	MAG TPA_asm: Siphoviridae sp. isolate ctSAE9, partial genome	gi|2057786532|tpg|BK054800.1|	2355	86568	90	2380	21571	0	115	2263	21571	19431	-2140
Ceduovirus_2	Lactococcus phage M6654, complete genome	gi|1038279076|gb|KX373692.1|	2355	93963	99	1559	22350	0	1	1557	17681	16125	-1556
Ceduovirus_2	Lactococcus phage M6654, complete genome	gi|1038279076|gb|KX373692.1|	2355	93963	99	1559	22350	0	1	1557	17681	16125	-1556
Ceduovirus_2	Lactococcus phage 37203, complete genome	gi|2046357938|ref|NC_054992.1|	2353	93906	100	1559	22029	0	1	1559	17781	16223	-1558
Ceduovirus_2	Lactococcus phage 37203, complete genome	gi|2046357938|ref|NC_054992.1|	2353	93906	100	1559	22029	0	1	1559	17781	16223	-1558
Ceduovirus_2	Lactococcus phage bIL67, complete genome	gi|522252|gb|L33769.1|L67CG	2338	89457	99	2380	22195	0	533	2380	21570	19698	-1872
Ceduovirus_2	Lactococcus phage bIL67, complete genome	gi|522252|gb|L33769.1|L67CG	2338	89457	99	2380	22195	0	533	2380	21570	19698	-1872
Ceduovirus_2	Lactococcus phage vB_LacS_15, complete genome	gi|2046358868|ref|NC_055016.1|	2338	87786	87	2380	21006	0	284	2288	2	2005	2003
Ceduovirus_2	Lactococcus phage vB_LacS_15, complete genome	gi|2046358868|ref|NC_055016.1|	2338	87786	87	2380	21006	0	284	2288	2	2005	2003
Ceduovirus_2	Lactococcus phage 74001, complete genome	gi|1241128044|gb|MF443122.1|	2331	93650	100	1559	21879	0	1	1559	17631	16073	-1558
Ceduovirus_2	Lactococcus phage 74001, complete genome	gi|1241128044|gb|MF443122.1|	2331	93650	100	1559	21879	0	1	1559	17631	16073	-1558
Ceduovirus_2	Lactococcus phage BIM BV-114, complete genome	gi|2095861353|gb|MZ955869.1|	2290	89074	99	2380	21499	0	532	2380	632	2480	1848
Ceduovirus_2	Lactococcus phage BIM BV-114, complete genome	gi|2095861353|gb|MZ955869.1|	2290	89074	99	2380	21499	0	532	2380	632	2480	1848
Ceduovirus_2	Lactococcus phage CW09, complete genome	gi|1603730883|gb|MK301443.1|	2289	93192	99	1559	21677	0	1	1557	17303	15747	-1556
Ceduovirus_2	Lactococcus phage 20R03M, complete genome	gi|2046357904|ref|NC_054991.1|	2289	93192	99	1559	21750	0	1	1557	17303	15747	-1556
Ceduovirus_2	Lactococcus phage CW09, complete genome	gi|1603730883|gb|MK301443.1|	2289	93192	99	1559	21677	0	1	1557	17303	15747	-1556
Ceduovirus_2	Lactococcus phage 20R03M, complete genome	gi|2046357904|ref|NC_054991.1|	2289	93192	99	1559	21750	0	1	1557	17303	15747	-1556
Ceduovirus_2	Lactobacillus phage c2, complete genome	gi|1146276|gb|L48605.1|C2PVCG	2281	84917	96	2380	22172	0	105	2380	1	2270	2269
Ceduovirus_2	Lactobacillus phage c2, complete genome	gi|1146276|gb|L48605.1|C2PVCG	2281	84917	96	2380	22172	0	105	2380	1	2270	2269
Ceduovirus_2	Lactococcus phage M6653, complete genome	gi|1038278949|gb|KX373691.1|	2278	85819	98	2380	22157	0	116	2271	1	2171	2170
Ceduovirus_2	Lactococcus phage M6202, complete genome	gi|1038278831|gb|KX373690.1|	2278	85819	97	2380	22251	0	116	2271	1	2171	2170
Ceduovirus_2	Lactococcus phage M6653, complete genome	gi|1038278949|gb|KX373691.1|	2278	85819	98	2380	22157	0	116	2271	1	2171	2170
Ceduovirus_2	Lactococcus phage M6202, complete genome	gi|1038278831|gb|KX373690.1|	2278	85819	97	2380	22251	0	116	2271	1	2171	2170
Ceduovirus_2	Lactobacillus phage c2, complete genome	gi|1146276|gb|L48605.1|C2PVCG	2228	92490	99	1559	22172	0	1	1557	17267	15711	-1556
Ceduovirus_2	Lactobacillus phage c2, complete genome	gi|1146276|gb|L48605.1|C2PVCG	2228	92490	99	1559	22172	0	1	1557	17267	15711	-1556
Ceduovirus_2	Lactococcus phage vB_LacS_15, complete genome	gi|2046358868|ref|NC_055016.1|	2132	91341	100	1559	21006	0	1	1559	16775	15217	-1558
Ceduovirus_2	Lactococcus phage vB_LacS_15, complete genome	gi|2046358868|ref|NC_055016.1|	2132	91341	100	1559	21006	0	1	1559	16775	15217	-1558
Ceduovirus_2	Lactococcus phage 20R03M, complete genome	gi|2046357904|ref|NC_054991.1|	1951	93779	86	2380	21750	0	1081	2380	1506	2804	1298
Ceduovirus_2	Lactococcus phage 20R03M, complete genome	gi|2046357904|ref|NC_054991.1|	1951	93779	86	2380	21750	0	1081	2380	1506	2804	1298
Ceduovirus_2	Lactococcus phage CW09, complete genome	gi|1603730883|gb|MK301443.1|	1945	93702	86	2380	21677	0	1081	2380	1506	2804	1298
Ceduovirus_2	Lactococcus phage CW09, complete genome	gi|1603730883|gb|MK301443.1|	1945	93702	86	2380	21677	0	1081	2380	1506	2804	1298
Ceduovirus_2	Lactococcus phage 50102, complete genome	gi|2046357977|ref|NC_054993.1|	1875	97536	100	1096	22242	0	1	1096	17155	18250	1095
Ceduovirus_2	Lactococcus phage 50102, complete genome	gi|2046357977|ref|NC_054993.1|	1875	97536	100	1096	22242	0	1	1096	17155	18250	1095
Ceduovirus_2	Lactococcus phage CHPC973, complete genome	gi|1781483091|gb|MN689529.1|	1875	97536	100	1096	22306	0	1	1096	17212	18307	1095
Ceduovirus_2	Lactococcus phage CHPC973, complete genome	gi|1781483091|gb|MN689529.1|	1875	97536	100	1096	22306	0	1	1096	17212	18307	1095
Ceduovirus_2	Lactococcus phage CHPC116, complete genome	gi|2046358477|ref|NC_055006.1|	1759	95620	100	1096	21869	0	1	1096	16176	17271	1095
Ceduovirus_2	Lactococcus phage CHPC116, complete genome	gi|2046358477|ref|NC_055006.1|	1759	95620	100	1096	21869	0	1	1096	16176	17271	1095
Ceduovirus_2	Lactococcus phage vB_Llc_bIBBE1, complete genome	gi|2046358323|ref|NC_055002.1|	1724	95147	99	1096	21749	0	1	1092	16202	17293	1091
Ceduovirus_2	Lactococcus phage vB_Llc_bIBBE1, complete genome	gi|2046358323|ref|NC_055002.1|	1724	95147	99	1096	21749	0	1	1092	16202	17293	1091
Ceduovirus_2	Lactococcus phage CW09, complete genome	gi|1603730883|gb|MK301443.1|	1703	94708	100	1096	21677	0	1	1096	16480	17575	1095
Ceduovirus_2	Lactococcus phage 20R03M, complete genome	gi|2046357904|ref|NC_054991.1|	1703	94708	100	1096	21750	0	1	1096	16480	17575	1095
Ceduovirus_2	Lactococcus phage CW09, complete genome	gi|1603730883|gb|MK301443.1|	1703	94708	100	1096	21677	0	1	1096	16480	17575	1095
Ceduovirus_2	Lactococcus phage 20R03M, complete genome	gi|2046357904|ref|NC_054991.1|	1703	94708	100	1096	21750	0	1	1096	16480	17575	1095
Ceduovirus_2	MAG TPA_asm: Siphoviridae sp. isolate ctVBb1, partial genome	gi|2059599482|tpg|BK037047.1|	1687	94434	100	1096	20386	0	1	1096	4082	2987	-1095
Ceduovirus_2	MAG TPA_asm: Siphoviridae sp. isolate ctVBb1, partial genome	gi|2059599482|tpg|BK037047.1|	1687	94434	100	1096	20386	0	1	1096	4082	2987	-1095
Ceduovirus_2	Lactococcus phage vB_LacS_15, complete genome	gi|2046358868|ref|NC_055016.1|	1687	94434	100	1096	21006	0	1	1096	15952	17047	1095
Ceduovirus_2	Lactococcus phage vB_LacS_15, complete genome	gi|2046358868|ref|NC_055016.1|	1687	94434	100	1096	21006	0	1	1096	15952	17047	1095
Ceduovirus_2	MAG TPA_asm: Siphoviridae sp. isolate ctSAE9, partial genome	gi|2057786532|tpg|BK054800.1|	1681	94343	100	1096	21571	0	1	1096	4949	3854	-1095
Ceduovirus_2	MAG TPA_asm: Siphoviridae sp. isolate ctSAE9, partial genome	gi|2057786532|tpg|BK054800.1|	1681	94343	100	1096	21571	0	1	1096	4949	3854	-1095
Ceduovirus_2	Lactococcus phage BIM BV-114, complete genome	gi|2095861353|gb|MZ955869.1|	1674	94322	99	1096	21499	0	1	1092	16409	17500	1091
Ceduovirus_2	Lactococcus phage BIM BV-114, complete genome	gi|2095861353|gb|MZ955869.1|	1674	94322	99	1096	21499	0	1	1092	16409	17500	1091
Ceduovirus_2	Lactococcus phage 05802, complete genome	gi|2046357865|ref|NC_054990.1|	1642	93704	100	1096	22434	0	1	1096	16904	17999	1095
Ceduovirus_2	Lactococcus phage 05802, complete genome	gi|2046357865|ref|NC_054990.1|	1642	93704	100	1096	22434	0	1	1096	16904	17999	1095
Ceduovirus_2	Lactococcus phage vB_Llc_bIBB12, complete genome	gi|2046358361|ref|NC_055003.1|	1637	93613	100	1096	21458	0	1	1096	16358	17453	1095
Ceduovirus_2	Lactococcus phage vB_Llc_bIBB12, complete genome	gi|2046358361|ref|NC_055003.1|	1637	93613	100	1096	21458	0	1	1096	16358	17453	1095
Ceduovirus_2	Lactococcus phage M5938, complete genome	gi|1038278553|gb|KX373687.1|	1604	93066	100	1096	22240	0	1	1096	16666	17761	1095
Ceduovirus_2	Lactococcus phage M5938, complete genome	gi|1038278553|gb|KX373687.1|	1604	93066	100	1096	22240	0	1	1096	16666	17761	1095
Ceduovirus_2	Lactococcus phage D4412, complete genome	gi|1038278414|gb|KX373686.1|	1559	92336	100	1096	22884	0	1	1096	17320	18415	1095
Ceduovirus_2	Lactococcus phage D4412, complete genome	gi|1038278414|gb|KX373686.1|	1559	92336	100	1096	22884	0	1	1096	17320	18415	1095
Ceduovirus_2	Lactococcus phage bIL67, complete genome	gi|522252|gb|L33769.1|L67CG	1472	94456	87	1096	22195	0	1	956	5492	4537	-955
Ceduovirus_2	Lactococcus phage bIL67, complete genome	gi|522252|gb|L33769.1|L67CG	1472	94456	87	1096	22195	0	1	956	5492	4537	-955
Ceduovirus_2	Lactobacillus phage c2, complete genome	gi|1146276|gb|L48605.1|C2PVCG	1450	90594	99	1096	22172	0	1	1094	16444	17537	1093
Ceduovirus_2	Lactobacillus phage c2, complete genome	gi|1146276|gb|L48605.1|C2PVCG	1450	90594	99	1096	22172	0	1	1094	16444	17537	1093
Ceduovirus_2	Lactococcus lactis bacteriophage GR6 putative major capsid protein gene, complete cds	gi|74040417|gb|DQ110948.1|	1406	92331	22	4534	1470	0	3546	4534	1	989	988
Ceduovirus_2	Lactococcus lactis bacteriophage GR6 putative major capsid protein gene, complete cds	gi|74040417|gb|DQ110948.1|	1406	92331	22	4534	1470	0	3546	4534	1	989	988
Ceduovirus_2	Lactococcus lactis bacteriophage CB17 putative major capsid protein gene, complete cds	gi|74040411|gb|DQ110947.1|	1367	91625	22	4534	1470	0	3546	4534	1	989	988
Ceduovirus_2	Lactococcus lactis bacteriophage CB17 putative major capsid protein gene, complete cds	gi|74040411|gb|DQ110947.1|	1367	91625	22	4534	1470	0	3546	4534	1	989	988
Ceduovirus_2	Lactococcus phage vB_Llc_bIBBAm4, complete genome	gi|2046358284|ref|NC_055001.1|	1360	90495	89	4768	22703	0	1	1030	4097	3068	-1029
Ceduovirus_2	Lactococcus phage vB_Llc_bIBBAm4, complete genome	gi|2046358284|ref|NC_055001.1|	1360	90495	89	4768	22703	0	1	1030	4097	3068	-1029
Ceduovirus_2	Lactococcus phage bIL67, complete genome	gi|522252|gb|L33769.1|L67CG	1105	86114	90	4768	22195	0	1	1030	17879	18909	1030
Ceduovirus_2	Lactococcus phage bIL67, complete genome	gi|522252|gb|L33769.1|L67CG	1105	86114	90	4768	22195	0	1	1030	17879	18909	1030
Ceduovirus_2	MAG TPA_asm: Siphoviridae sp. isolate ctMpN1, partial genome	gi|2054583088|tpg|BK021366.1|	1092	85880	90	4768	21641	0	1	1030	4306	3278	-1028
Ceduovirus_2	MAG TPA_asm: Siphoviridae sp. isolate ctMpN1, partial genome	gi|2054583088|tpg|BK021366.1|	1092	85880	90	4768	21641	0	1	1030	4306	3278	-1028
Ceduovirus_2	Lactococcus phage BIM BV-114, complete genome	gi|2095861353|gb|MZ955869.1|	1064	85453	94	4768	21499	0	1	1030	4296	3268	-1028
Ceduovirus_2	Lactococcus phage BIM BV-114, complete genome	gi|2095861353|gb|MZ955869.1|	1064	85453	94	4768	21499	0	1	1030	4296	3268	-1028
Ceduovirus_2	Lactococcus phage 62403, complete genome	gi|2046358130|ref|NC_054997.1|	1040	84942	89	4768	21704	0	1	1030	4114	3083	-1031
Ceduovirus_2	Lactococcus phage 62403, complete genome	gi|2046358130|ref|NC_054997.1|	1040	84942	89	4768	21704	0	1	1030	4114	3083	-1031
Ceduovirus_2	Lactococcus phage CHPC1020, complete genome	gi|2046358678|ref|NC_055011.1|	1033	84938	94	4768	22410	0	3566	4587	1045	2	-1043
Ceduovirus_2	Lactococcus phage CHPC1020, complete genome	gi|2046358678|ref|NC_055011.1|	1033	84938	94	4768	22410	0	3566	4587	1045	2	-1043
Ceduovirus_2	Lactococcus phage CHPC1170, complete genome	gi|2046358715|ref|NC_055012.1|	846	87602	94	4768	21746	0	1	730	4530	3798	-732
Ceduovirus_2	Lactococcus phage CHPC1170, complete genome	gi|2046358715|ref|NC_055012.1|	846	87602	94	4768	21746	0	1	730	4530	3798	-732
Ceduovirus_2	Lactococcus phage bIL67, complete genome	gi|522252|gb|L33769.1|L67CG	830	94444	88	4534	22195	0	1	540	15647	15110	-537
Ceduovirus_2	Lactococcus phage bIL67, complete genome	gi|522252|gb|L33769.1|L67CG	830	94444	88	4534	22195	0	1	540	15647	15110	-537
Ceduovirus_2	Lactococcus lactis bacteriophage GR6 putative major capsid protein gene, complete cds	gi|74040417|gb|DQ110948.1|	819	91709	9	6255	1470	0	1	590	871	1460	589
Ceduovirus_2	Lactococcus lactis bacteriophage CB17 putative major capsid protein gene, complete cds	gi|74040411|gb|DQ110947.1|	819	91709	9	6255	1470	0	1	590	871	1460	589
Ceduovirus_2	Lactococcus lactis bacteriophage GR6 putative major capsid protein gene, complete cds	gi|74040417|gb|DQ110948.1|	819	91709	9	6255	1470	0	1	590	871	1460	589
Ceduovirus_2	Lactococcus lactis bacteriophage CB17 putative major capsid protein gene, complete cds	gi|74040411|gb|DQ110947.1|	819	91709	9	6255	1470	0	1	590	871	1460	589
Ceduovirus_2	Lactococcus phage CHPC966, partial genome	gi|2046358557|ref|NC_055008.1|	778	88545	96	4534	21749	0	3	646	5797	6438	641
Ceduovirus_2	Lactococcus phage CHPC966, partial genome	gi|2046358557|ref|NC_055008.1|	778	88545	96	4534	21749	0	3	646	5797	6438	641
Ceduovirus_2	Lactococcus phage D4412, complete genome	gi|1038278414|gb|KX373686.1|	776	92620	88	4534	22884	0	1	540	7178	7718	540
Ceduovirus_2	Lactococcus phage D4412, complete genome	gi|1038278414|gb|KX373686.1|	776	92620	88	4534	22884	0	1	540	7178	7718	540
Ceduovirus_2	Lactococcus phage BIM BV-114, complete genome	gi|2095861353|gb|MZ955869.1|	774	92606	94	4534	21499	0	1	540	6347	6884	537
Ceduovirus_2	Lactococcus phage BIM BV-114, complete genome	gi|2095861353|gb|MZ955869.1|	774	92606	94	4534	21499	0	1	540	6347	6884	537
Ceduovirus_2	Lactococcus phage D4410, complete genome	gi|1038278284|gb|KX373685.1|	771	92421	88	4534	22825	0	1	540	7178	7717	539
Ceduovirus_2	Lactococcus phage D4410, complete genome	gi|1038278284|gb|KX373685.1|	771	92421	88	4534	22825	0	1	540	7178	7717	539
Ceduovirus_2	Lactococcus phage M6654, complete genome	gi|1038279076|gb|KX373692.1|	712	81808	90	4768	22350	0	170	1030	4151	3288	-863
Ceduovirus_2	Lactococcus phage M6653, complete genome	gi|1038278949|gb|KX373691.1|	712	81808	85	4768	22157	0	170	1030	3959	3096	-863
Ceduovirus_2	Lactococcus phage M6654, complete genome	gi|1038279076|gb|KX373692.1|	712	81808	90	4768	22350	0	170	1030	4151	3288	-863
Ceduovirus_2	Lactococcus phage M6653, complete genome	gi|1038278949|gb|KX373691.1|	712	81808	85	4768	22157	0	170	1030	3959	3096	-863
Ceduovirus_2	Lactococcus phage vB_Llc_bIBBp6/4, complete genome	gi|2046358398|ref|NC_055004.1|	701	85952	90	4768	22220	0	1	659	4212	3555	-657
Ceduovirus_2	Lactococcus phage vB_Llc_bIBBp6/4, complete genome	gi|2046358398|ref|NC_055004.1|	701	85952	90	4768	22220	0	1	659	4212	3555	-657
Ceduovirus_2	Lactobacillus phage c2, complete genome	gi|1146276|gb|L48605.1|C2PVCG	680	87171	80	4768	22172	0	1	601	3818	3215	-603
Ceduovirus_2	Lactobacillus phage c2, complete genome	gi|1146276|gb|L48605.1|C2PVCG	680	87171	80	4768	22172	0	1	601	3818	3215	-603
Ceduovirus_2	MAG TPA_asm: Siphoviridae sp. isolate ctRYA6, partial genome	gi|2054623382|tpg|BK022163.1|	673	86921	88	4768	21971	0	1	601	4470	3870	-600
Ceduovirus_2	MAG TPA_asm: Siphoviridae sp. isolate ctRYA6, partial genome	gi|2054623382|tpg|BK022163.1|	673	86921	88	4768	21971	0	1	601	4470	3870	-600
Ceduovirus_2	Lactococcus phage vB_LacS_15, complete genome	gi|2046358868|ref|NC_055016.1|	641	85997	79	4768	21006	3.27e-180	1	601	3672	3069	-603
Ceduovirus_2	Lactococcus phage vB_LacS_15, complete genome	gi|2046358868|ref|NC_055016.1|	641	85997	79	4768	21006	3.27e-180	1	601	3672	3069	-603
Ceduovirus_2	Lactococcus phage 20R03M, complete genome	gi|2046357904|ref|NC_054991.1|	617	85314	65	4768	21750	5.57e-173	1	601	4348	3748	-600
Ceduovirus_2	Lactococcus phage CW09, complete genome	gi|1603730883|gb|MK301443.1|	617	85314	65	4768	21677	5.57e-173	1	601	4348	3748	-600
Ceduovirus_2	Lactococcus phage 20R03M, complete genome	gi|2046357904|ref|NC_054991.1|	617	85314	65	4768	21750	5.57e-173	1	601	4348	3748	-600
Ceduovirus_2	Lactococcus phage CW09, complete genome	gi|1603730883|gb|MK301443.1|	617	85314	65	4768	21677	5.57e-173	1	601	4348	3748	-600
Ceduovirus_2	Lactococcus phage 20R03M, complete genome	gi|2046357904|ref|NC_054991.1|	616	94074	86	2380	21750	9.92e-173	528	932	229	633	404
Ceduovirus_2	Lactococcus phage CW09, complete genome	gi|1603730883|gb|MK301443.1|	616	94074	86	2380	21677	9.92e-173	528	932	229	633	404
Ceduovirus_2	Lactococcus phage 20R03M, complete genome	gi|2046357904|ref|NC_054991.1|	616	94074	86	2380	21750	9.92e-173	528	932	229	633	404
Ceduovirus_2	Lactococcus phage CW09, complete genome	gi|1603730883|gb|MK301443.1|	616	94074	86	2380	21677	9.92e-173	528	932	229	633	404
Ceduovirus_2	Lactococcus phage 62403, complete genome	gi|2046358130|ref|NC_054997.1|	579	92029	89	4768	21704	2.62e-161	4199	4610	413	1	-412
Ceduovirus_2	Lactococcus phage 62403, complete genome	gi|2046358130|ref|NC_054997.1|	579	92029	89	4768	21704	2.62e-161	4199	4610	413	1	-412
Ceduovirus_2	Lactococcus phage vB_LacS_15, complete genome	gi|2046358868|ref|NC_055016.1|	577	86085	94	4534	21006	8.9e-161	3	540	5621	6156	535
Ceduovirus_2	Lactococcus phage vB_LacS_15, complete genome	gi|2046358868|ref|NC_055016.1|	577	86085	94	4534	21006	8.9e-161	3	540	5621	6156	535
Ceduovirus_2	MAG TPA_asm: Siphoviridae sp. isolate ct70r2, partial genome	gi|2059812003|tpg|BK039867.1|	549	85397	94	4534	21724	1.95e-152	1	540	15535	15008	-527
Ceduovirus_2	MAG TPA_asm: Siphoviridae sp. isolate ct70r2, partial genome	gi|2059812003|tpg|BK039867.1|	549	85397	94	4534	21724	1.95e-152	1	540	15535	15008	-527
Ceduovirus_2	Lactococcus phage bIL67 ORF26 gene, partial cds	gi|941508048|gb|KR868728.1|	518	91534	8	4534	379	5.48e-143	4081	4456	2	377	375
Ceduovirus_2	Lactococcus phage bIL67 ORF26 gene, partial cds	gi|941508048|gb|KR868728.1|	518	91534	8	4534	379	5.48e-143	4081	4456	2	377	375
Ceduovirus_2	MAG TPA_asm: Siphoviridae sp. isolate ctMpN1, partial genome	gi|2054583088|tpg|BK021366.1|	501	83824	94	4534	21641	5.54e-138	1	540	6356	6885	529
Ceduovirus_2	MAG TPA_asm: Siphoviridae sp. isolate ctMpN1, partial genome	gi|2054583088|tpg|BK021366.1|	501	83824	94	4534	21641	5.54e-138	1	540	6356	6885	529
Ceduovirus_2	Lactococcus phage LP1502c, complete genome	gi|1246487445|gb|MF775705.1|	484	95987	7	4534	30247	5.56e-133	519	817	23248	23545	297
Ceduovirus_2	Lactococcus phage LP1502b, complete genome	gi|1246487392|gb|MF775704.1|	484	95987	7	4534	30227	5.56e-133	519	817	23228	23525	297
Ceduovirus_2	Lactococcus phage LP1502c, complete genome	gi|1246487445|gb|MF775705.1|	484	95987	7	4534	30247	5.56e-133	519	817	23248	23545	297
Ceduovirus_2	Lactococcus phage LP1502b, complete genome	gi|1246487392|gb|MF775704.1|	484	95987	7	4534	30227	5.56e-133	519	817	23228	23525	297
Ceduovirus_2	Lactobacillus phage c2, complete genome	gi|1146276|gb|L48605.1|C2PVCG	468	87409	80	4768	22172	5.91e-128	4202	4610	410	1	-409
Ceduovirus_2	Lactobacillus phage c2, complete genome	gi|1146276|gb|L48605.1|C2PVCG	468	87409	80	4768	22172	5.91e-128	4202	4610	410	1	-409
Ceduovirus_2	Lactococcus phage PC_B1, complete genome	gi|2046358903|ref|NC_055017.1|	453	82970	93	4534	22099	1.43e-123	3	506	6658	7159	501
Ceduovirus_2	Lactococcus phage PC_B1, complete genome	gi|2046358903|ref|NC_055017.1|	453	82970	93	4534	22099	1.43e-123	3	506	6658	7159	501
Ceduovirus_2	Lactococcus phage 62606, complete genome	gi|2046358168|ref|NC_054998.1|	453	82937	93	4534	22185	1.57e-123	3	506	6325	6826	501
Ceduovirus_2	Lactococcus phage 62606, complete genome	gi|2046358168|ref|NC_054998.1|	453	82937	93	4534	22185	1.57e-123	3	506	6325	6826	501
Ceduovirus_2	Lactococcus phage vB_Llc_bIBBA3, complete genome	gi|2046358244|ref|NC_055000.1|	453	82970	93	4534	21906	1.58e-123	3	506	6498	6999	501
Ceduovirus_2	Lactococcus phage vB_Llc_bIBBD4, complete genome	gi|1674915273|gb|MH779524.1|	453	82970	93	4534	21907	1.58e-123	3	506	6502	7003	501
Ceduovirus_2	Lactococcus phage vB_Llc_bIBBA3, complete genome	gi|2046358244|ref|NC_055000.1|	453	82970	93	4534	21906	1.58e-123	3	506	6498	6999	501
Ceduovirus_2	Lactococcus phage vB_Llc_bIBBD4, complete genome	gi|1674915273|gb|MH779524.1|	453	82970	93	4534	21907	1.58e-123	3	506	6502	7003	501
Ceduovirus_2	Lactococcus phage CHPC1170, complete genome	gi|2046358715|ref|NC_055012.1|	448	84615	94	4768	21746	7.01e-122	578	1030	3735	3284	-451
Ceduovirus_2	Lactococcus phage CHPC1170, complete genome	gi|2046358715|ref|NC_055012.1|	448	84615	94	4768	21746	7.01e-122	578	1030	3735	3284	-451
Ceduovirus_2	Lactobacillus phage c2, complete genome	gi|1146276|gb|L48605.1|C2PVCG	448	82772	93	4534	22172	7.31e-122	3	506	6123	6624	501
Ceduovirus_2	Lactobacillus phage c2, complete genome	gi|1146276|gb|L48605.1|C2PVCG	448	82772	93	4534	22172	7.31e-122	3	506	6123	6624	501
Ceduovirus_2	Lactococcus phage 05802, complete genome	gi|2046357865|ref|NC_054990.1|	444	85986	80	4768	22434	9.96e-121	4194	4610	418	1	-417
Ceduovirus_2	Lactococcus phage 05802, complete genome	gi|2046357865|ref|NC_054990.1|	444	85986	80	4768	22434	9.96e-121	4194	4610	418	1	-417
Ceduovirus_2	Lactococcus phage bIL67, complete genome	gi|522252|gb|L33769.1|L67CG	412	83015	99	2380	22195	1.39e-111	127	591	22183	21723	-460
Ceduovirus_2	Lactococcus phage bIL67, complete genome	gi|522252|gb|L33769.1|L67CG	412	83015	99	2380	22195	1.39e-111	127	591	22183	21723	-460
Ceduovirus_2	Lactococcus phage BIM BV-114, complete genome	gi|2095861353|gb|MZ955869.1|	407	84186	99	2380	21499	6.46e-110	105	526	1	426	425
Ceduovirus_2	Lactococcus phage BIM BV-114, complete genome	gi|2095861353|gb|MZ955869.1|	407	84186	99	2380	21499	6.46e-110	105	526	1	426	425
Ceduovirus_2	Lactococcus phage vB_Llc_bIBBAm4, complete genome	gi|2046358284|ref|NC_055001.1|	405	84323	89	4768	22703	4.72e-109	4194	4610	418	1	-417
Ceduovirus_2	Lactococcus phage vB_Llc_bIBBAm4, complete genome	gi|2046358284|ref|NC_055001.1|	405	84323	89	4768	22703	4.72e-109	4194	4610	418	1	-417
Ceduovirus_2	Lactococcus phage 05802, complete genome	gi|2046357865|ref|NC_054990.1|	388	83028	80	4768	22434	4.74e-104	170	601	3644	3212	-432
Ceduovirus_2	Lactococcus phage 05802, complete genome	gi|2046357865|ref|NC_054990.1|	388	83028	80	4768	22434	4.74e-104	170	601	3644	3212	-432
Ceduovirus_2	Lactococcus phage M6653, complete genome	gi|1038278949|gb|KX373691.1|	375	84135	85	4768	22157	3.66e-100	4199	4587	425	12	-413
Ceduovirus_2	Lactococcus phage M6653, complete genome	gi|1038278949|gb|KX373691.1|	375	84135	85	4768	22157	3.66e-100	4199	4587	425	12	-413
Ceduovirus_2	Lactococcus phage 20R03M, complete genome	gi|2046357904|ref|NC_054991.1|	363	83166	65	4768	21750	2.88e-96	3575	3972	629	234	-395
Ceduovirus_2	Lactococcus phage CW09, complete genome	gi|1603730883|gb|MK301443.1|	363	83166	65	4768	21677	2.88e-96	3575	3972	629	234	-395
Ceduovirus_2	Lactococcus phage 20R03M, complete genome	gi|2046357904|ref|NC_054991.1|	363	83166	65	4768	21750	2.88e-96	3575	3972	629	234	-395
Ceduovirus_2	Lactococcus phage CW09, complete genome	gi|1603730883|gb|MK301443.1|	363	83166	65	4768	21677	2.88e-96	3575	3972	629	234	-395
Ceduovirus_2	Lactococcus phage 20R03M, complete genome	gi|2046357904|ref|NC_054991.1|	346	89781	86	2380	21750	1.44e-91	1	272	21452	21722	270
Ceduovirus_2	Lactococcus phage 20R03M, complete genome	gi|2046357904|ref|NC_054991.1|	346	89781	86	2380	21750	1.44e-91	1	272	21452	21722	270
Ceduovirus_2	Lactococcus phage 20R03M, complete genome	gi|2046357904|ref|NC_054991.1|	303	90789	86	2380	21750	8.78e-79	105	331	1	227	226
Ceduovirus_2	Lactococcus phage CW09, complete genome	gi|1603730883|gb|MK301443.1|	303	90789	86	2380	21677	8.78e-79	105	331	1	227	226
Ceduovirus_2	Lactococcus phage 20R03M, complete genome	gi|2046357904|ref|NC_054991.1|	303	90789	86	2380	21750	8.78e-79	105	331	1	227	226
Ceduovirus_2	Lactococcus phage CW09, complete genome	gi|1603730883|gb|MK301443.1|	303	90789	86	2380	21677	8.78e-79	105	331	1	227	226
Ceduovirus_2	Lactococcus phage CW09, complete genome	gi|1603730883|gb|MK301443.1|	292	90625	86	2380	21677	1.9e-75	1	222	21452	21672	220
Ceduovirus_2	Lactococcus phage CW09, complete genome	gi|1603730883|gb|MK301443.1|	292	90625	86	2380	21677	1.9e-75	1	222	21452	21672	220
Ceduovirus_2	Lactococcus phage vB_LacS_15, complete genome	gi|2046358868|ref|NC_055016.1|	283	87500	79	4768	21006	2.29e-72	4180	4425	254	8	-246
Ceduovirus_2	Lactococcus phage vB_LacS_15, complete genome	gi|2046358868|ref|NC_055016.1|	283	87500	79	4768	21006	2.29e-72	4180	4425	254	8	-246
Ceduovirus_2	Lactococcus phage 62403, complete genome	gi|2046358130|ref|NC_054997.1|	279	85240	88	4534	21704	2.83e-71	1	271	6163	6433	270
Ceduovirus_2	Lactococcus phage 62403, complete genome	gi|2046358130|ref|NC_054997.1|	279	85240	88	4534	21704	2.83e-71	1	271	6163	6433	270
Ceduovirus_2	Lactobacillus phage c2, complete genome	gi|1146276|gb|L48605.1|C2PVCG	276	95376	80	4768	22172	3.84e-70	858	1030	3231	3059	-172
Ceduovirus_2	Lactobacillus phage c2, complete genome	gi|1146276|gb|L48605.1|C2PVCG	276	95376	80	4768	22172	3.84e-70	858	1030	3231	3059	-172
Ceduovirus_2	Lactococcus phage vB_LacS_15, complete genome	gi|2046358868|ref|NC_055016.1|	270	94798	79	4768	21006	1.78e-68	858	1030	3085	2913	-172
Ceduovirus_2	Lactococcus phage vB_LacS_15, complete genome	gi|2046358868|ref|NC_055016.1|	270	94798	79	4768	21006	1.78e-68	858	1030	3085	2913	-172
Ceduovirus_2	Lactococcus phage CHPC1170, complete genome	gi|2046358715|ref|NC_055012.1|	267	96319	94	4768	21746	2.11e-67	4603	4764	21746	21584	-162
Ceduovirus_2	Lactococcus phage CHPC1170, complete genome	gi|2046358715|ref|NC_055012.1|	267	96319	94	4768	21746	2.11e-67	4603	4764	21746	21584	-162
Ceduovirus_2	MAG TPA_asm: Siphoviridae sp. isolate ctRYA6, partial genome	gi|2054623382|tpg|BK022163.1|	254	93103	88	4768	21971	1.8e-63	858	1030	3886	3713	-173
Ceduovirus_2	MAG TPA_asm: Siphoviridae sp. isolate ctRYA6, partial genome	gi|2054623382|tpg|BK022163.1|	254	93103	88	4768	21971	1.8e-63	858	1030	3886	3713	-173
Ceduovirus_2	Lactococcus phage vB_Llc_bIBBp6/4, complete genome	gi|2046358398|ref|NC_055004.1|	252	94012	90	4768	22220	6.51e-63	4602	4767	22220	22055	-165
Ceduovirus_2	Lactococcus phage vB_Llc_bIBBp6/4, complete genome	gi|2046358398|ref|NC_055004.1|	252	94012	90	4768	22220	6.51e-63	4602	4767	22220	22055	-165
Ceduovirus_2	Lactococcus phage 05802, complete genome	gi|2046357865|ref|NC_054990.1|	248	92486	80	4768	22434	8.39e-62	858	1030	3228	3056	-172
Ceduovirus_2	Lactococcus phage 05802, complete genome	gi|2046357865|ref|NC_054990.1|	248	92486	80	4768	22434	8.39e-62	858	1030	3228	3056	-172
Ceduovirus_2	Lactococcus phage BIM BV-114, complete genome	gi|2095861353|gb|MZ955869.1|	237	92771	94	4768	21499	1.81e-58	4602	4766	21499	21337	-162
Ceduovirus_2	Lactococcus phage BIM BV-114, complete genome	gi|2095861353|gb|MZ955869.1|	237	92771	94	4768	21499	1.81e-58	4602	4766	21499	21337	-162
Ceduovirus_2	Lactococcus phage M6654, complete genome	gi|1038279076|gb|KX373692.1|	235	87940	90	4768	22350	6.49e-58	1	199	4777	4579	-198
Ceduovirus_2	Lactococcus phage M6653, complete genome	gi|1038278949|gb|KX373691.1|	235	87940	85	4768	22157	6.49e-58	1	199	4585	4387	-198
Ceduovirus_2	Lactococcus phage M6654, complete genome	gi|1038279076|gb|KX373692.1|	235	87940	90	4768	22350	6.49e-58	1	199	4777	4579	-198
Ceduovirus_2	Lactococcus phage M6653, complete genome	gi|1038278949|gb|KX373691.1|	235	87940	85	4768	22157	6.49e-58	1	199	4585	4387	-198
Ceduovirus_2	Lactococcus phage 05802, complete genome	gi|2046357865|ref|NC_054990.1|	235	87940	80	4768	22434	6.53e-58	1	199	4264	4066	-198
Ceduovirus_2	Lactococcus phage 05802, complete genome	gi|2046357865|ref|NC_054990.1|	235	87940	80	4768	22434	6.53e-58	1	199	4264	4066	-198
Ceduovirus_2	Lactococcus phage vB_Llc_bIBBAm4, complete genome	gi|2046358284|ref|NC_055001.1|	235	94304	89	4768	22703	6.56e-58	4611	4767	22703	22552	-151
Ceduovirus_2	Lactococcus phage vB_Llc_bIBBAm4, complete genome	gi|2046358284|ref|NC_055001.1|	235	94304	89	4768	22703	6.56e-58	4611	4767	22703	22552	-151
Ceduovirus_2	Lactococcus phage CHPC1182, complete genome	gi|2046358756|ref|NC_055013.1|	219	95000	99	2380	20751	2.97e-53	1	139	20607	20745	138
Ceduovirus_2	Lactococcus phage CHPC1182, complete genome	gi|2046358756|ref|NC_055013.1|	219	95000	99	2380	20751	2.97e-53	1	139	20607	20745	138
Ceduovirus_2	Lactococcus phage 62403, complete genome	gi|2046358130|ref|NC_054997.1|	219	91824	89	4768	21704	6.57e-53	4611	4767	21704	21547	-157
Ceduovirus_2	Lactococcus phage 62403, complete genome	gi|2046358130|ref|NC_054997.1|	219	91824	89	4768	21704	6.57e-53	4611	4767	21704	21547	-157
Ceduovirus_2	Lactococcus phage GL7, complete genome	gi|1939579058|gb|MW041638.1|	217	94964	3	4534	29705	2.22e-52	679	817	20946	21083	137
Ceduovirus_2	Lactococcus phage GL7, complete genome	gi|1939579058|gb|MW041638.1|	217	94964	3	4534	29705	2.22e-52	679	817	20946	21083	137
Ceduovirus_2	Lactococcus Phage ASCC544, complete genome	gi|380853652|gb|JQ740814.1|	206	93525	3	4534	32275	4.86e-49	679	817	23360	23497	137
Ceduovirus_2	Lactococcus Phage ASCC527, complete genome	gi|380853479|gb|JQ740811.1|	206	93525	3	4534	32345	4.86e-49	679	817	23430	23567	137
Ceduovirus_2	Lactococcus Phage ASCC544, complete genome	gi|380853652|gb|JQ740814.1|	206	93525	3	4534	32275	4.86e-49	679	817	23360	23497	137
Ceduovirus_2	Lactococcus Phage ASCC527, complete genome	gi|380853479|gb|JQ740811.1|	206	93525	3	4534	32345	4.86e-49	679	817	23430	23567	137
Ceduovirus_2	Lactococcus phage vB_LacS_15, complete genome	gi|2046358868|ref|NC_055016.1|	204	99123	79	4768	21006	1.83e-48	4654	4767	20998	20886	-112
Ceduovirus_2	Lactococcus phage vB_LacS_15, complete genome	gi|2046358868|ref|NC_055016.1|	204	99123	79	4768	21006	1.83e-48	4654	4767	20998	20886	-112
Ceduovirus_2	Lactococcus phage BIM BV-114, complete genome	gi|2095861353|gb|MZ955869.1|	198	98230	99	2380	21499	4.23e-47	1	113	21387	21499	112
Ceduovirus_2	Lactococcus phage BIM BV-114, complete genome	gi|2095861353|gb|MZ955869.1|	198	98230	99	2380	21499	4.23e-47	1	113	21387	21499	112
Ceduovirus_2	Lactococcus phage vB_LLc_bIBB14, complete genome	gi|2046358206|ref|NC_054999.1|	198	98230	100	2380	21710	4.26e-47	1	113	21598	21710	112
Ceduovirus_2	Lactococcus phage vB_LLc_bIBB14, complete genome	gi|2046358206|ref|NC_054999.1|	198	98230	100	2380	21710	4.26e-47	1	113	21598	21710	112
Ceduovirus_2	Lactococcus phage FB10, complete genome	gi|1939579175|gb|MW041640.1|	195	92086	3	4534	30272	1.04e-45	679	817	22805	22942	137
Ceduovirus_2	Lactococcus phage FB10, complete genome	gi|1939579175|gb|MW041640.1|	195	92086	3	4534	30272	1.04e-45	679	817	22805	22942	137
Ceduovirus_2	Lactococcus phage M6653, complete genome	gi|1038278949|gb|KX373691.1|	169	93103	98	2380	22157	3.31e-38	1	115	22043	22157	114
Ceduovirus_2	Lactococcus phage M6653, complete genome	gi|1038278949|gb|KX373691.1|	169	93103	98	2380	22157	3.31e-38	1	115	22043	22157	114
Ceduovirus_2	Lactococcus phage bIL67, complete genome	gi|522252|gb|L33769.1|L67CG	169	93103	99	2380	22195	3.33e-38	1	115	115	1	-114
Ceduovirus_2	Lactococcus phage bIL67, complete genome	gi|522252|gb|L33769.1|L67CG	169	93103	99	2380	22195	3.33e-38	1	115	115	1	-114
Ceduovirus_2	Lactococcus phage bIL67, complete genome	gi|522252|gb|L33769.1|L67CG	148	98795	88	4534	22195	8.31e-32	810	892	15124	15042	-82
Ceduovirus_2	Lactococcus phage bIL67, complete genome	gi|522252|gb|L33769.1|L67CG	148	98795	88	4534	22195	8.31e-32	810	892	15124	15042	-82
Ceduovirus_2	Lactococcus phage D4410, complete genome	gi|1038278284|gb|KX373685.1|	147	97647	88	4534	22825	2.97e-31	807	891	7700	7784	84
Ceduovirus_2	Lactococcus phage D4412, complete genome	gi|1038278414|gb|KX373686.1|	147	97647	88	4534	22884	2.97e-31	807	891	7701	7785	84
Ceduovirus_2	Lactococcus phage D4410, complete genome	gi|1038278284|gb|KX373685.1|	147	97647	88	4534	22825	2.97e-31	807	891	7700	7784	84
Ceduovirus_2	Lactococcus phage D4412, complete genome	gi|1038278414|gb|KX373686.1|	147	97647	88	4534	22884	2.97e-31	807	891	7701	7785	84
Ceduovirus_2	Lactococcus phage 62403, complete genome	gi|2046358130|ref|NC_054997.1|	137	90476	100	2380	21704	9.39e-29	1	104	21601	21704	103
Ceduovirus_2	Lactococcus phage 62403, complete genome	gi|2046358130|ref|NC_054997.1|	137	90476	100	2380	21704	9.39e-29	1	104	21601	21704	103
Ceduovirus_2	Lactococcus phage CW09, complete genome	gi|1603730883|gb|MK301443.1|	124	92135	76	4534	21677	1.41e-24	802	889	6835	6923	88
Ceduovirus_2	Lactococcus phage 20R03M, complete genome	gi|2046357904|ref|NC_054991.1|	124	92135	76	4534	21750	1.41e-24	802	889	6835	6923	88
Ceduovirus_2	Lactococcus phage CW09, complete genome	gi|1603730883|gb|MK301443.1|	124	92135	76	4534	21677	1.41e-24	802	889	6835	6923	88
Ceduovirus_2	Lactococcus phage 20R03M, complete genome	gi|2046357904|ref|NC_054991.1|	124	92135	76	4534	21750	1.41e-24	802	889	6835	6923	88
Ceduovirus_2	Lactococcus phage vB_LacS_15, complete genome	gi|2046358868|ref|NC_055016.1|	104	98333	87	2380	21006	9.47e-19	1	60	20940	20998	58
Ceduovirus_2	Lactococcus phage vB_LacS_15, complete genome	gi|2046358868|ref|NC_055016.1|	104	98333	87	2380	21006	9.47e-19	1	60	20940	20998	58
Ceduovirus_2	Lactococcus phage M6653, complete genome	gi|1038278949|gb|KX373691.1|	102	91781	98	2380	22157	3.41e-18	2308	2380	2235	2307	72
Ceduovirus_2	Lactococcus phage M6202, complete genome	gi|1038278831|gb|KX373690.1|	102	91781	97	2380	22251	3.41e-18	2308	2380	2235	2307	72
Ceduovirus_2	Lactococcus phage M6653, complete genome	gi|1038278949|gb|KX373691.1|	102	91781	98	2380	22157	3.41e-18	2308	2380	2235	2307	72
Ceduovirus_2	Lactococcus phage M6202, complete genome	gi|1038278831|gb|KX373690.1|	102	91781	97	2380	22251	3.41e-18	2308	2380	2235	2307	72
Ceduovirus_2	Lactococcus phage M6202, complete genome	gi|1038278831|gb|KX373690.1|	87.9	87179	97	2380	22251	9.54e-14	39	115	22175	22251	76
Ceduovirus_2	Lactococcus phage M6202, complete genome	gi|1038278831|gb|KX373690.1|	87.9	87179	97	2380	22251	9.54e-14	39	115	22175	22251	76
Ceduovirus_2	Lactococcus phage vB_Llc_bIBB27, complete genome	gi|1663239441|gb|MH779520.1|	82.4	100000	97	2380	21713	4.48e-12	70	113	21670	21713	43
Ceduovirus_2	Lactococcus phage vB_Llc_bIBB27, complete genome	gi|1663239441|gb|MH779520.1|	82.4	100000	97	2380	21713	4.48e-12	70	113	21670	21713	43
Ceduovirus_2	Lactococcus phage bIL67 ORF26 gene, partial cds	gi|941508048|gb|KR868728.1|	71.3	97561	1	6255	379	2.55e-08	1	41	337	377	40
Ceduovirus_2	Lactococcus phage bIL67 ORF26 gene, partial cds	gi|941508048|gb|KR868728.1|	71.3	97561	1	6255	379	2.55e-08	1	41	337	377	40
Ceduovirus_2	Lactococcus phage 5171F, complete genome	gi|2046358054|ref|NC_054995.1|	69.4	97500	97	2380	21078	3.16e-08	70	109	21033	21072	39
Ceduovirus_2	Lactococcus phage 5171F, complete genome	gi|2046358054|ref|NC_054995.1|	69.4	97500	97	2380	21078	3.16e-08	70	109	21033	21072	39
Ceduovirus_2	Danio rerio strain Cooch Behar (CB) genome assembly, chromosome: 4	gi|1862848275|emb|LR812547.1|	54.7	100000	1	2380	30756089	0.001	505	533	17132198	17132170	-28
Ceduovirus_2	Danio rerio strain Cooch Behar (CB) genome assembly, chromosome: 4	gi|1862848275|emb|LR812547.1|	54.7	100000	1	2380	30756089	0.001	505	533	17132198	17132170	-28
Ceduovirus_2	Mamestra brassicae genome assembly, chromosome: 12	gi|1963965196|emb|LR990999.1|	54.7	100000	1	2380	19675785	0.001	355	383	10583054	10583082	28
Ceduovirus_2	Mamestra brassicae genome assembly, chromosome: 12	gi|1963965196|emb|LR990999.1|	54.7	100000	1	2380	19675785	0.001	355	383	10583054	10583082	28
